# Supplementary material for: Spatial correlation between electricity generation and economic scale in Africa
Source: PLoS One. 2024 Jun 24;19(6):e0300627. doi: 10.1371/journal.pone.0300627 (PMC11195941; doi:10.1371/journal.pone.0300627)
Supplement: S2 File — (XLSX) [file pone.0300627.s002.xlsx]

## Sheet: Data
countries
Angola			2000	2005	2010	2015	2019
	Electricity generation	The amount of electricity produced by each country (GWh)	1445	2632	5256	9695	13507
	Market factor	FDI (100 million USD)	878620000	-1303836930	-3.22721e+09	1.00282e+10	-4098
		GDP (million dollars)	9.12959e+09	3.69709e+10	8.37995e+10	1.16194e+11	86158
		GDP per capita (current US$) (current US$)	556.836	1902.42	3587.88	4166.98	2706
	Openness to the outside world	Total imports and exports as a percentage of GDP (%)	1.2006	0.878041	0.802654	0.463657	0.5838
	Agglomeration effect	Previous year FDI inflows (dollars)	2471460000	2197227820	2205298180	3.65751e+09	-6456
	Infrastructure	Number of mobile phones per 100 people (set)	0.157397	8.29037	40.2606	49.7932	46.6
		Number of fixed telephones per 100 persons (set)	0.395841	0.4979	1.20363	1.02181	0.4
		Correlation coefficient of liner shipping	8	10.46	16.7902	22.2305	23.4464
		Air transport cargo volume (10000 tons)	60.611	68.112	47.908	46.043	67.3204
		Passenger traffic by air (10000 persons)	235448	239795	1010194	1244491	1375523
		Total kilometers of railway (10000 km)	2761	2761	2644	2644	2644
	The labour force	The quantity of labor force (10000 persons)	6728180	8022529	9623400	11481285	13164000
	Level of urbanization	The proportion of urban population to the total population (%)	50.087	56	59.783	63.446	66.8
Burundi			2000	2005	2010	2015	2019
	Electricity generation	The amount of electricity produced by each country (GWh)	101	102	144	186	266
	Market factor	FDI (100 million USD)	1.16835e+07	584702	780582	4.96229e+07	1081
		GDP (million dollars)	8.70486e+08	1.11711e+09	2.03214e+09	3.10439e+09	3454
		GDP per capita (current US$)	136.464	151.681	234.236	305.55	299
	Openness to the outside world	Total imports and exports as a percentage of GDP (%)	0.227459	0.292719	0.300177	0.271551	0.30718
	Agglomeration effect	Previous year FDI inflows (dollars)	-475191	44690.7	348405	8.17472e+07	29742
	Infrastructure	Number of mobile phones per 100 people (set)	0.255845	2.07743	19.3419	49.1898	57.6
		Number of fixed telephones per 100 persons (set)	0.313535	0.377468	0.403107	0.21431	0.2
		Correlation coefficient of liner shipping	0	0	0	0	0
		Air transport cargo volume (10000 tons)	0	0	0	0	0
		Passenger traffic by air (10000 persons)	12000	10000	10000	10000	10000
		Total kilometers of railway (10000 km)	0	0	0	0	0
	The labour force	The quantity of labor force (10000 persons)	2664792	3168049	3775353	4343792	4983000
	Level of urbanization	The proportion of urban population to the total population (%)	8.246	9.375	10.642	12.078	13.7
Benin			2000	2005	2010	2015	2019
	Electricity generation	The amount of electricity produced by each country (GWh)	84	100	150	345	229
	Market factor	FDI (100 million USD)	-1.27631e+07	-8.78536e+06	5.34549e+07	1.49695e+08	4444
		GDP (million dollars)	2.56919e+09	4.8037e+09	6.97024e+09	8.29116e+09	14392
		GDP per capita (current US$)	374.192	601.8	757.696	783.963	1219
	Openness to the outside world	Total imports and exports as a percentage of GDP (%)	0.391174	0.332244	0.478606	0.51175	0.349986
	Agglomeration effect	Previous year FDI inflows (dollars)	9.31478e+06	-4.07746e+07	-1.88074e+07	4.05737e+08	23879
	Infrastructure	Number of mobile phones per 100 people (set)	0.807987	7.46993	76.9074	88.1051	87.7
		Number of fixed telephones per 100 persons (set)	0.752175	0.95546	1.45041	1.84065	0.3
		Correlation coefficient of liner shipping	10	10.23	13.5156	16.5132	17.0451
		Air transport cargo volume (10000 tons)	12.273	2	0.5	0.805347	0.006
		Passenger traffic by air (10000 persons)	77273	50000	53012.8	112392	890
		Total kilometers of railway (10000 km)	458	650	758	685	685
	The labour force	The quantity of labor force (10000 persons)	2720193	3186622	3670008	4278146	4833000
	Level of urbanization	The proportion of urban population to the total population (%)	38.333	40.543	43.093	45.695	48.4
Burkina Faso			2000	2005	2010	2015	2019
	Electricity generation	The amount of electricity produced by each country (GWh)	390	516	565	1804	1137
	Market factor	FDI (100 million USD)	2.32199e+07	3.22541e+07	3.88328e+07	2.31808e+08	937
		GDP (million dollars)	2.62892e+09	5.46271e+09	8.97997e+09	1.04193e+10	15991
		GDP per capita (current US$)	226.476	406.999	575.446	575.314	787
	Openness to the outside world	Total imports and exports as a percentage of GDP (%)	0.311915	0.316327	0.405235	0.504448	0.470327
	Agglomeration effect	Previous year FDI inflows (dollars)	7.92595e+06	1.43483e+07	5.6654e+07	3.57297e+08	12411
	Infrastructure	Number of mobile phones per 100 people (set)	0.21748	4.72029	36.5766	79.7703	100.2
		Number of fixed telephones per 100 persons (set)	0.458453	0.679418	0.922531	0.414536	0.4
		Correlation coefficient of liner shipping	0	0	0	0	0
		Air transport cargo volume (10000 tons)	12.273	2	0.101	0.0558687	0.0221082
		Passenger traffic by air (10000 persons)	143529	66273	160000	122590	145049
		Total kilometers of railway (10000 km)	622	622	622	518	518
	The labour force	The quantity of labor force (10000 persons)	4801766	5325133	5906179	6577016	7468000
	Level of urbanization	The proportion of urban population to the total population (%)	17.844	21.537	24.633	27.53	30.6
Botswana			2000	2005	2010	2015	2019
	Electricity generation	The amount of electricity produced by each country (GWh)	1114	971	532	2981	3102
	Market factor	FDI (100 million USD)	5.71713e+07	4.20854e+08	2.1838e+08	3.78554e+08	16659
		GDP (million dollars)	5.78833e+09	9.93113e+09	1.27867e+10	1.44206e+10	18474
		GDP per capita (current US$)	3522.31	5520.12	6434.82	6799.88	8018
	Openness to the outside world	Total imports and exports as a percentage of GDP (%)	0.821653	0.76386	0.809438	0.941153	0.646584
	Agglomeration effect	Previous year FDI inflows (dollars)	3.66751e+07	3.90889e+08	2.08699e+08	5.15184e+08	286
	Infrastructure	Number of mobile phones per 100 people (set)	13.5207	31.3373	118.937	163.875	173.8
		Number of fixed telephones per 100 persons (set)	8.26977	7.58516	6.91569	7.56773	6.1
		Correlation coefficient of liner shipping	0	0	0	0	0
		Air transport cargo volume (10000 tons)	0.267	0.315	0.121	0.13	0.14564
		Passenger traffic by air (10000 persons)	163909	229987	290195	226549	223673
		Total kilometers of railway (10000 km)	888	888	891	886	886
	The labour force	The quantity of labor force (10000 persons)	594306	716616	778875	989283	1081000
	Level of urbanization	The proportion of urban population to the total population (%)	53.219	55.944	62.412	67.155	70.9
Central African Republic			2000	2005	2010	2015	2019
	Electricity generation	The amount of electricity produced by each country (GWh)	107	113	160	148	154
	Market factor	FDI (100 million USD)	889075	10100000	61520000	3000000	26
		GDP (million dollars)	9.145e+08	1.33736e+09	2.1405e+09	1.70922e+09	2117
		GDP per capita (current US$)	251.207	331.163	487.945	380.404	447
	Openness to the outside world	Total imports and exports as a percentage of GDP (%)	0.303991	0.226565	0.205559	0.252747	0.290033
	Agglomeration effect	Previous year FDI inflows (dollars)	5.97695e+06	15100000	42280000	3.47501e+06	18
	Infrastructure	Number of mobile phones per 100 people (set)	0.13644	2.47624	22.3224	27.6529	32.3
		Number of fixed telephones per 100 persons (set)	0.260079	0.247624	0.0211773	0.0418635	0
		Correlation coefficient of liner shipping	0	0	0	0	0
		Air transport cargo volume (10000 tons)	12	12	12	12	12
		Passenger traffic by air (10000 persons)	77273	46000	46000	46000	46000
		Total kilometers of railway (10000 km)	0	0	0	0	0
	The labour force	The quantity of labor force (10000 persons)	1499802	1654183	1779784	1781336	1915000
	Level of urbanization	The proportion of urban population to the total population (%)	37.639	38.069	38.904	40.277	42.2
cote d'lvoire			2000	2005	2010	2015	2019
	Electricity generation	The amount of electricity produced by each country (GWh)	4813	5566	5993	9485	10474
	Market factor	FDI (100 million USD)	2.34702e+08	3.48921e+08	3.58119e+08	4.9421e+08	1009
		GDP (million dollars)	1.0717e+10	1.70849e+10	2.48845e+10	3.31311e+10	58539
		GDP per capita (current US$)	651.306	930.83	1211.93	1426.46	2276
	Openness to the outside world	Total imports and exports as a percentage of GDP (%)	0.594382	0.793799	0.773935	0.641753	0.396539
	Agglomeration effect	Previous year FDI inflows (dollars)	2.35349e+08	2.8298e+08	3.97625e+08	4.39357e+08	620
	Infrastructure	Number of mobile phones per 100 people (set)	2.87427	12.8003	75.9708	109.392	145.3
		Number of fixed telephones per 100 persons (set)	1.60238	1.40845	1.37994	1.19369	1.1
		Correlation coefficient of liner shipping	13	14.52	21.2541	22.9527	18.8273
		Air transport cargo volume (10000 tons)	12.292	5	15.377	0.983368	5.41941
		Passenger traffic by air (10000 persons)	107979	46000	516085	642893	808471
		Total kilometers of railway (10000 km)	639	639	639	639	639
	The labour force	The quantity of labor force (10000 persons)	6076882	6482355	7015903	7721656	8537000
	Level of urbanization	The proportion of urban population to the total population (%)	43.155	45.234	47.33	49.444	51.7
Cameroon			2000	2005	2010	2015	2019
	Electricity generation	The amount of electricity produced by each country (GWh)	3480	4145	5899	6829	8573
	Market factor	FDI (100 million USD)	1.59311e+08	2.43505e+08	5.35743e+08	6.94058e+08	782
		GDP (million dollars)	1.00839e+10	1.79441e+10	2.61438e+10	3.09162e+10	38863
		GDP per capita (current US$)	649.992	1011.88	1285.26	1326.97	1501
	Openness to the outside world	Total imports and exports as a percentage of GDP (%)	0.329435	0.311858	0.34467	0.326786	0.255616
	Agglomeration effect	Previous year FDI inflows (dollars)	3.50098e+07	6.79849e+07	7.46277e+08	7.25855e+08	765
	Infrastructure	Number of mobile phones per 100 people (set)	0.665717	12.7021	42.4588	77.9482	81.8
		Number of fixed telephones per 100 persons (set)	0.612352	0.565774	2.65227	4.50796	3.6
		Correlation coefficient of liner shipping	9	10.62	16.3682	14.0923	17.091
		Air transport cargo volume (10000 tons)	42.03	24.399	23	0.1	0.1
		Passenger traffic by air (10000 persons)	273000	384059	460000	267208	236000
		Total kilometers of railway (10000 km)	1016	982	976.5	1010	1004
	The labour force	The quantity of labor force (10000 persons)	6987754	8084403	8697713	10098411	11346000
	Level of urbanization	The proportion of urban population to the total population (%)	45.542	48.541	51.559	54.578	57.6
Congo,Dem.Republic			2000	2005	2010	2015	2019
	Electricity generation	The amount of electricity produced by each country (GWh)	6018	7419	7884	8829	11402
	Market factor	FDI (100 million USD)	94190400	180000000	2742300000	1.16572e+09	1478
		GDP (million dollars)	1.9088e+10	1.19645e+10	2.15657e+10	3.79177e+10	49816
		GDP per capita (current US$)	405.216	218.386	334.022	497.317	574
	Openness to the outside world	Total imports and exports as a percentage of GDP (%)	0.0780593	0.425677	0.454425	0.319112	0
	Agglomeration effect	Previous year FDI inflows (dollars)	11160000	4.09033e+08	-243200000	1.49957e+09	1617
	Infrastructure	Number of mobile phones per 100 people (set)	0.0318432	5.01241	18.308	49.5154	42.8
		Number of fixed telephones per 100 persons (set)	0.0208254	0.0193097	0.0650364	0	0
		Correlation coefficient of liner shipping	3	3.03	6.87087	5.8203	6.14456
		Air transport cargo volume (10000 tons)	7	0.2	0.2	0.0858398	0.228606
		Passenger traffic by air (10000 persons)	95000	95000	210913	476353	959738
		Total kilometers of railway (10000 km)	3641	3641	3641	3641	3641
	The labour force	The quantity of labor force (10000 persons)	18380356	21266406	23053225	26148678	29742000
	Level of urbanization	The proportion of urban population to the total population (%)	35.122	37.481	40.013	42.74	45.6
Congo			2000	2005	2010	2015	2019
	Electricity generation	The amount of electricity produced by each country (GWh)	298	434	559	1731	2745
	Market factor	FDI (100 million USD)	-9.78979e+07	8.00996e+08	1.52074e+09	4.27812e+09	3366
		GDP (million dollars)	3.21991e+09	6.087e+09	1.20079e+10	8.55315e+09	12911
		GDP per capita (current US$)	1029.58	1680.2	2809.69	1761.32	2399
	Openness to the outside world	Total imports and exports as a percentage of GDP (%)	0.917417	0.993757	1.11593	1.22353	0.610332
	Agglomeration effect	Previous year FDI inflows (dollars)	-6.82736e+07	8.83993e+07	1.18428e+09	2.88726e+09	4315
	Infrastructure	Number of mobile phones per 100 people (set)	0.0318432	5.01241	18.308	49.5154	0
		Number of fixed telephones per 100 persons (set)	0.0208254	0.0193097	0.0650364	0	0
		Correlation coefficient of liner shipping	7	9.1	12.5411	20.9362	24.2267
		Air transport cargo volume (10000 tons)	12.273	6	1.86657	4.36694	4.59716
		Passenger traffic by air (10000 persons)	127541	54000	341640	657927	333899
		Total kilometers of railway (10000 km)	900	795	820	893	900
	The labour force	The quantity of labor force (10000 persons)	18380356	21266406	23053225	26148678	2185000
	Level of urbanization	The proportion of urban population to the total population (%)	35.122	37.481	40.013	42.74	67.8
Comoros			2000	2005	2010	2015	2019
	Electricity generation	The amount of electricity produced by each country (GWh)	19	21	43	68	77
	Market factor	FDI (100 million USD)	93636.1	558643	8.34226e+06	4.93477e+06	8
		GDP (million dollars)	3.50264e+08	6.53585e+08	9.07093e+08	9.8815e+08	1166
		GDP per capita (current US$)	645.819	1068.6	1315.21	1271.06	1370
	Openness to the outside world	Total imports and exports as a percentage of GDP (%)	0.162734	0.169833	0.280015	0.23377	0.216123
	Agglomeration effect	Previous year FDI inflows (dollars)	271000	672560	1.38396e+07	4.68456e+06	7
	Infrastructure	Number of mobile phones per 100 people (set)	0	2.53798	23.964	54.6402	67.6
		Number of fixed telephones per 100 persons (set)	1.24881	2.7695	3.07529	1.87787	1.2
		Correlation coefficient of liner shipping	6.2	5.84	5.33231	6.95756	5.78853
		Air transport cargo volume (10000 tons)	0	0	0	0	0
		Passenger traffic by air (10000 persons)	27000	27000	27000	27000	27000
		Total kilometers of railway (10000 km)	0	0	0	0	0
	The labour force	The quantity of labor force (10000 persons)	126650	147847	173315	202781	224000
	Level of urbanization	The proportion of urban population to the total population (%)	28.08	27.875	27.973	28.47	29.4
Cape Verde			2000	2005	2010	2015	2019
	Electricity generation	The amount of electricity produced by each country (GWh)	146	237	319	360	515
	Market factor	FDI (100 million USD)	3.42022e+07	8.05135e+07	1.16201e+08	9.60715e+07	104
		GDP (million dollars)	5.39227e+08	9.71977e+08	1.66431e+09	1.5968e+09	1982
		GDP per capita (current US$)	1259.32	2099.16	3378.25	3043.01	3603
	Openness to the outside world	Total imports and exports as a percentage of GDP (%)	0.446936	0.469147	0.472268	0.420215	0.865792
	Agglomeration effect	Previous year FDI inflows (dollars)	5.3935e+07	6.76383e+07	1.26004e+08	1.8059e+08	105
	Infrastructure	Number of mobile phones per 100 people (set)	4.60756	17.6491	75.4832	116.527	108.3
		Number of fixed telephones per 100 persons (set)	12.7617	15.4633	14.6088	12.1172	10.5
		Correlation coefficient of liner shipping	1.2	2.28	5.86698	4.63983	5.16464
		Air transport cargo volume (10000 tons)	0.64	1.506	1.641	1.9	2
		Passenger traffic by air (10000 persons)	263547	690000	570553	548908	336718
		Total kilometers of railway (10000 km)	0	0	0	0	0
	The labour force	The quantity of labor force (10000 persons)	155383	185374	221610	251329	238000
	Level of urbanization	The proportion of urban population to the total population (%)	53.435	57.689	61.821	64.3	66.7
Djibouti			2000	2005	2010	2015	2019
	Electricity generation	The amount of electricity produced by each country (GWh)	180	255	349	364	31
	Market factor	FDI (100 million USD)	3.28605e+06	2.22033e+07	3.6501e+07	1.23998e+08	182
		GDP (million dollars)	5.51231e+08	7.08633e+08	1.12861e+09	1.63374e+09	3346
		GDP per capita (current US$)	768.176	904.73	1343.27	1787.48	3436
	Openness to the outside world	Total imports and exports as a percentage of GDP (%)	0.433575	0.44734	0.406694	0.615152	2.71249
	Agglomeration effect	Previous year FDI inflows (dollars)	3.2129e+06	3.85436e+07	9.68597e+07	1.52998e+08	170
	Infrastructure	Number of mobile phones per 100 people (set)	0.032052	5.62436	19.7112	34.393	0
		Number of fixed telephones per 100 persons (set)	1.35232	1.35052	2.19877	2.50571	0
		Correlation coefficient of liner shipping	76.532	76.761	76.999	77.417	77.648
		Air transport cargo volume (10000 tons)	5	7.59	18.4537	24.0392	28.4603
		Passenger traffic by air (10000 persons)	0.1	0.1	0.1	0.1	0.1
		Total kilometers of railway (10000 km)	200000	250000	300000	350000	400000
	The labour force	The quantity of labor force (10000 persons)	106	106	106	106	415000
	Level of urbanization	The proportion of urban population to the total population (%)	76.532	76.761	76.999	77.417	78.1
Algeria			2000	2005	2010	2015	2019
	Electricity generation	The amount of electricity produced by each country (GWh)	25412	32875	45560	66923	80235
	Market factor	FDI (100 million USD)	280100000	1.156e+09	2.30037e+09	-5.37793e+08	1382
		GDP (million dollars)	5.47902e+10	1.03198e+11	1.61207e+11	1.65979e+11	171162
		GDP per capita (current US$)	1765.02	3113.09	4480.79	4177.89	3973
	Openness to the outside world	Total imports and exports as a percentage of GDP (%)	0.569481	0.643025	0.604973	0.520366	0.454295
	Agglomeration effect	Previous year FDI inflows (dollars)	291600000	881850000	2.74693e+09	1.50221e+09	1466
	Infrastructure	Number of mobile phones per 100 people (set)	0.277042	41.2111	91.1131	108.809	109.4
		Number of fixed telephones per 100 persons (set)	5.67397	7.75874	8.12378	8.2249	10.8
		Correlation coefficient of liner shipping	9	9.72	11.7676	13.0775	12.0787
		Air transport cargo volume (10000 tons)	12.647	31.624	15.906	21.9016	24.8038
		Passenger traffic by air (10000 persons)	2997480	3037298	3372283	5400896	6230157
		Total kilometers of railway (10000 km)	3973	3572	3664	3799.94	4016.25
	The labour force	The quantity of labor force (10000 persons)	8878121	9984928	11082664	11743322	12304000
	Level of urbanization	The proportion of urban population to the total population (%)	59.919	63.83	67.54	70.848	73.7
Egypt			2000	2005	2010	2015	2019
	Electricity generation	The amount of electricity produced by each country (GWh)	70337	111690	150486	181977	201415
	Market factor	FDI (100 million USD)	1235000000	5375600000	6385600000	6925200000	9010
		GDP (million dollars)	9.98385e+10	8.96857e+10	2.18888e+11	3.32698e+11	302346
		GDP per capita (current US$)	1450.48	1187.52	2644.82	3598.97	3010
	Openness to the outside world	Total imports and exports as a percentage of GDP (%)	0.198861	0.394277	0.362564	0.255255	0.358325
	Agglomeration effect	Previous year FDI inflows (dollars)	1065300000	1253300000	6711600000	4612200000	8141
	Infrastructure	Number of mobile phones per 100 people (set)	1.97569	18.0468	85.3794	101.702	95
		Number of fixed telephones per 100 persons (set)	7.9667	13.7654	11.6215	6.74487	8.7
		Correlation coefficient of liner shipping	40	49.23	46.0696	59.0264	54.0418
		Air transport cargo volume (10000 tons)	278.061	286.954	416.985	377.36	403.829
		Passenger traffic by air (10000 persons)	4521702	4888146	9.51811e+06	11109554	11748510
		Total kilometers of railway (10000 km)	5062	5195	5195	5153	5153
	The labour force	The quantity of labor force (10000 persons)	20039432	23260715	27451530	29805572	30829000
	Level of urbanization	The proportion of urban population to the total population (%)	42.797	43.027	43.019	42.785	42.8
Eritrea			2000	2005	2010	2015	2019
	Electricity generation	The amount of electricity produced by each country (GWh)	209	289	311	413	462
	Market factor	FDI (100 million USD)	2.78701e+07	1.43155e+06	91000000	49323000	67
		GDP (million dollars)	7.06371e+08	1.09843e+09	2.11704e+09	4659000000	1982
		GDP per capita (current US$)	308.134	388.595	667.744	694.753	567
	Openness to the outside world	Total imports and exports as a percentage of GDP (%)	0.719169	0.456107	0.317897	0.326036	0
	Agglomeration effect	Previous year FDI inflows (dollars)	83222100	2.41037e+07	91000000	46511000	61
	Infrastructure	Number of mobile phones per 100 people (set)	0	1.43059	5.84384	14.2096	0
		Number of fixed telephones per 100 persons (set)	1.33283	1.33415	1.71055	1.97438	0
		Correlation coefficient of liner shipping	4	1.58	3.6	2.82572	2.82572
		Air transport cargo volume (10000 tons)	0	0	0	0	0
		Passenger traffic by air (10000 persons)	40000	40000	40000	53074	102729
		Total kilometers of railway (10000 km)	0	0	0	0	0
	The labour force	The quantity of labor force (10000 persons)	990498	1369829	1534530	1553811	1601000
	Level of urbanization	The proportion of urban population to the total population (%)	17.56	18.89	20.57	22.67	41.3
Ethiopia			2000	2005	2010	2015	2019
	Electricity generation	The amount of electricity produced by each country (GWh)	1696	2872	4980	2130	14034
	Market factor	FDI (100 million USD)	134640000	2.65112e+08	2.88272e+08	2.62652e+09	2516
		GDP (million dollars)	8.24239e+09	1.24011e+10	2.99338e+10	6.44645e+10	92796
		GDP per capita (current US$)	124.461	162.433	341.554	639.304	828
	Openness to the outside world	Total imports and exports as a percentage of GDP (%)	0.211832	0.403027	0.365206	0.30969	0.193457
	Agglomeration effect	Previous year FDI inflows (dollars)	69980000	545100000	2.2146e+08	1.85505e+09	3310
	Infrastructure	Number of mobile phones per 100 people (set)	0.0268132	0.537852	7.82063	41.9611	0
		Number of fixed telephones per 100 persons (set)	0.350239	0.799445	1.03706	0.883263	0
		Correlation coefficient of liner shipping	0	0	0	0	0
		Air transport cargo volume (10000 tons)	78.254	132.601	407.062	1228.74	2076.19
		Passenger traffic by air (10000 persons)	944595	1667316	3347022	7074779	9566378
		Total kilometers of railway (10000 km)	699	699	699	781	754
	The labour force	The quantity of labor force (10000 persons)	28477750	33545918	39223764	46919914	53195000
	Level of urbanization	The proportion of urban population to the total population (%)	14.74	15.7	17.319	19.428	21.7
Gabon			2000	2005	2010	2015	2019
	Electricity generation	The amount of electricity produced by each country (GWh)	1315	1611	1847	316	2787
	Market factor	FDI (100 million USD)	2.78061e+08	3.26162e+08	5.23939e+08	4.17077e+07	1553
		GDP (million dollars)	5.06787e+09	9.57897e+09	1.43586e+10	1.43773e+10	16875
		GDP per capita (current US$)	4125.72	6888.63	8840.73	7381.75	7758
	Openness to the outside world	Total imports and exports as a percentage of GDP (%)	0.700098	0.682328	0.812685	0.600599	0.750637
	Agglomeration effect	Previous year FDI inflows (dollars)	8.94528e+07	3.13971e+08	6.35675e+08	1.26311e+09	1379
	Infrastructure	Number of mobile phones per 100 people (set)	9.76912	52.9784	99.1294	144.867	0
		Number of fixed telephones per 100 persons (set)	3.17285	2.81385	1.87059	0.963092	0
		Correlation coefficient of liner shipping	8	8.76	11.9961	10.3989	13.3042
		Air transport cargo volume (10000 tons)	58.174	65.542	61	57	53
		Passenger traffic by air (10000 persons)	446688	465343	243636	137331	77000
		Total kilometers of railway (10000 km)	731	810	810	810	810
	The labour force	The quantity of labor force (10000 persons)	331645	394914	500221	636424	722000
	Level of urbanization	The proportion of urban population to the total population (%)	78.879	82.452	85.533	88.118	90.1
Ghana			2000	2005	2010	2015	2019
	Electricity generation	The amount of electricity produced by each country (GWh)	7224	6793	10167	1240	15380
	Market factor	FDI (100 million USD)	165900000	144970000	2527350000	3.19232e+09	2319
		GDP (million dollars)	4.98302e+09	1.07316e+10	3.21748e+10	4.91819e+10	66998
		GDP per capita (current US$)	258.471	491.946	1298.44	1766.01	2202
	Openness to the outside world	Total imports and exports as a percentage of GDP (%)	0.931964	0.759344	0.586857	0.483634	0.405848
	Agglomeration effect	Previous year FDI inflows (dollars)	243700000	139270000	2372540000	3.36339e+09	2989
	Infrastructure	Number of mobile phones per 100 people (set)	0.674547	13.1772	70.3681	125.707	134.3
		Number of fixed telephones per 100 persons (set)	1.10249	1.4739	1.12147	0.989508	0.9
		Correlation coefficient of liner shipping	9	12.64	21.6772	23.0636	20.5371
		Air transport cargo volume (10000 tons)	39.949	6.5	5.2298	0.84463	0.262714
		Passenger traffic by air (10000 persons)	314335	97000	169031	390457	681691
		Total kilometers of railway (10000 km)	953	977	953	1300	1300
	The labour force	The quantity of labor force (10000 persons)	8284390	9240769	10446959	11596476	12917000
	Level of urbanization	The proportion of urban population to the total population (%)	43.929	47.308	50.713	54.086	57.3
Guinea			2000	2005	2010	2015	2019
	Electricity generation	The amount of electricity produced by each country (GWh)	768	816	952	147	2029
	Market factor	FDI (100 million USD)	9942000	105000000	101350000	5.32725e+07	45
		GDP (million dollars)	2.99536e+09	2.93707e+09	6.85347e+09	8.7942e+09	12340
		GDP per capita (current US$)	363.482	322.416	672.424	769.256	966
	Openness to the outside world	Total imports and exports as a percentage of GDP (%)	0.42666	0.569615	0.419642	0.451775	0.570016
	Agglomeration effect	Previous year FDI inflows (dollars)	63452427	97900000	91030000	-7.37586e+07	353
	Infrastructure	Number of mobile phones per 100 people (set)	0.511023	2.07474	39.2458	94.156	100.8
		Number of fixed telephones per 100 persons (set)	0.29501	0.274436	0.176606	0	0
		Correlation coefficient of liner shipping	6	6.89	9.02252	9.27918	11.5085
		Air transport cargo volume (10000 tons)	0.7	0.7	0.7	0.7	0.7
		Passenger traffic by air (10000 persons)	60000	60000	60000	60000	60000
		Total kilometers of railway (10000 km)	837	837	1185	1185	1185
	The labour force	The quantity of labor force (10000 persons)	2884722	3157264	3564383	4069508	4444000
	Level of urbanization	The proportion of urban population to the total population (%)	30.869	32.257	33.678	35.141	36.9
Gambia			2000	2005	2010	2015	2019
	Electricity generation	The amount of electricity produced by each country (GWh)	132	161	245	11491	343
	Market factor	FDI (100 million USD)	43520000	5.36503e+07	3.71409e+07	-1.69273e+06	32
		GDP (million dollars)	7.82915e+08	6.24173e+08	9.51806e+08	1.39415e+09	1818
		GDP per capita (current US$)	594.152	404.325	530.788	668.381	774
	Openness to the outside world	Total imports and exports as a percentage of GDP (%)	0.42666	0.569615	0.419642	0.451775	0.281628
	Agglomeration effect	Previous year FDI inflows (dollars)	49480000	5.55263e+07	3.94473e+07	2.30141e+07	33
	Infrastructure	Number of mobile phones per 100 people (set)	0.424982	16.0311	82.442	130.194	0
		Number of fixed telephones per 100 persons (set)	2.52712	2.85022	2.72012	2.15738	0
		Correlation coefficient of liner shipping	4	6.13	6.8389	10.3949	6.14586
		Air transport cargo volume (10000 tons)	0.1	0.1	0.15	0.0741134	0.07
		Passenger traffic by air (10000 persons)	10000	10000	10000	3036	53735
		Total kilometers of railway (10000 km)	0	0	0	0	0
	The labour force	The quantity of labor force (10000 persons)	401575	484422	582971	688502	779000
	Level of urbanization	The proportion of urban population to the total population (%)	47.868	52.02	55.662	59.228	62.6
Guinea-Bissau			2000	2005	2010	2015	2019
	Electricity generation	The amount of electricity produced by each country (GWh)	58	64	32	9651	193
	Market factor	FDI (100 million USD)	702271	8.69247e+06	26240200	1.85755e+07	31
		GDP (million dollars)	3.70174e+08	5.86796e+08	8.4905e+08	1.04781e+09	1345
		GDP per capita (current US$)	308.144	436.302	557.632	603.159	700
	Openness to the outside world	Total imports and exports as a percentage of GDP (%)	0.326873	0.332313	0.380425	0.438057	0.329368
	Agglomeration effect	Previous year FDI inflows (dollars)	730877	1.91563e+06	18890200	2.88527e+07	21
	Infrastructure	Number of mobile phones per 100 people (set)	0	7.34797	44.4874	71.2924	82.8
		Number of fixed telephones per 100 persons (set)	0.925913	0.714833	0	0	0
		Correlation coefficient of liner shipping	1	5.19	4.41463	4.15479	6.01203
		Air transport cargo volume (10000 tons)	0	0	0	0	0
		Passenger traffic by air (10000 persons)	20000	20000	20000	20000	20000
		Total kilometers of railway (10000 km)	0	0	0	0	0
	The labour force	The quantity of labor force (10000 persons)	473361	542200	624749	723893	800000
	Level of urbanization	The proportion of urban population to the total population (%)	36.243	38.157	40.111	42.123	44.2
Equatorial Guinea			2000	2005	2010	2015	2019
	Electricity generation	The amount of electricity produced by each country (GWh)	23	28	100	970	480
	Market factor	FDI (100 million USD)	1.545e+08	7.69146e+08	2734000000	2.33325e+08	452
		GDP (million dollars)	1.046e+09	8.21737e+09	1.62985e+10	1.31802e+10	11025
		GDP per capita (current US$)	1725.55	10963.3	17272	11278.9	8120
	Openness to the outside world	Total imports and exports as a percentage of GDP (%)	1.47993	1.01906	0.950085	0.760611	0
	Agglomeration effect	Previous year FDI inflows (dollars)	1.54296e+08	3.40914e+08	1.63622e+09	1.67875e+08	396
	Infrastructure	Number of mobile phones per 100 people (set)	0.824836	12.928	42.3139	45.6401	0
		Number of fixed telephones per 100 persons (set)	1.0063	1.33416	1.43455	0.969905	0
		Correlation coefficient of liner shipping	2	3.87	7.60124	11.1162	11.2485
		Air transport cargo volume (10000 tons)	0.1	0.1	0.1	0.46165	0.418783
		Passenger traffic by air (10000 persons)	22000	23000	25969.4	400758	496322
		Total kilometers of railway (10000 km)	0	0	0	0	0
	The labour force	The quantity of labor force (10000 persons)	211594	273087	359076	457386	530000
	Level of urbanization	The proportion of urban population to the total population (%)	49.092	57.74	65.94	70.616	73.1
Kenya			2000	2005	2010	2015	2019
	Electricity generation	The amount of electricity produced by each country (GWh)	4323	6003	6867	402	11995
	Market factor	FDI (100 million USD)	1.10905e+08	2.12117e+07	1.78065e+08	6.19724e+08	1332
		GDP (million dollars)	1.27054e+10	1.87379e+10	4.00001e+10	6.40078e+10	95410
		GDP per capita (current US$)	397.483	511.616	951.688	1336.88	1814
	Openness to the outside world	Total imports and exports as a percentage of GDP (%)	0.380863	0.494506	0.431549	0.343693	0.245886
	Agglomeration effect	Previous year FDI inflows (dollars)	5.19535e+07	4.60639e+07	1.16258e+08	8.20938e+08	1626
	Infrastructure	Number of mobile phones per 100 people (set)	0.398579	12.5924	59.4064	78.7746	103.8
		Number of fixed telephones per 100 persons (set)	0.912592	0.78288	0.905881	0.178569	0.1
		Correlation coefficient of liner shipping	6	8.98	14.7752	14.6751	16.0451
		Air transport cargo volume (10000 tons)	77.045	253.163	279.991	233.105	275.512
		Passenger traffic by air (10000 persons)	1554949	2424382	4039583	4569473	5109576
		Total kilometers of railway (10000 km)	2634	1917	2778	2706	2706
	The labour force	The quantity of labor force (10000 persons)	12386824	13292856	15716371	18592915	23879000
	Level of urbanization	The proportion of urban population to the total population (%)	19.892	21.675	23.571	25.658	28.0
Liberia			2000	2005	2010	2015	2019
	Electricity generation	The amount of electricity produced by each country (GWh)	310	338	353	37722	130
	Market factor	FDI (100 million USD)	20800000	8.28021e+07	2.06468e+09	2.3268e+08	138
		GDP (million dollars)	874000000	949000000	1998000000	3177000000	3176
		GDP per capita (current US$)	306.833	294.893	513.446	710.384	643
	Openness to the outside world	Total imports and exports as a percentage of GDP (%)	1.14073	0.4647	0.466466	0.620082	0.396411
	Agglomeration effect	Previous year FDI inflows (dollars)	256260000	7.53517e+07	1.27803e+08	5.01871e+08	143
	Infrastructure	Number of mobile phones per 100 people (set)	0.0526601	4.97185	40.3794	81.6595	0
		Number of fixed telephones per 100 persons (set)	0.235215	0.12672	0.149202	0.201242	0
		Correlation coefficient of liner shipping	4	5.95	6.61586	8.53685	7.43082
		Air transport cargo volume (10000 tons)	0	0	0	0	0
		Passenger traffic by air (10000 persons)	32000	32000	32000	32000	32000
		Total kilometers of railway (10000 km)	490	490	490	490	490
	The labour force	The quantity of labor force (10000 persons)	901754	1031421	1250462	1455340	2232000
	Level of urbanization	The proportion of urban population to the total population (%)	44.331	46.051	47.813	49.82	52.1
Libyan Arab Jamahiriya			2000	2005	2010	2015	2019
	Electricity generation	The amount of electricity produced by each country (GWh)	15496	22317	31613	2675	39525
	Market factor	FDI (100 million USD)	141000000	1038000000	1784000000	0	0
		GDP (million dollars)	3.82702e+10	4.73341e+10	7.47734e+10	2.78421e+10	40951
		GDP per capita (current US$)	7142.77	8163.01	12064.8	4337.92	6042
	Openness to the outside world	Total imports and exports as a percentage of GDP (%)	0.41207	0.737903	0.890811	0.999241	0.712559
	Agglomeration effect	Previous year FDI inflows (dollars)	-1.28069e+08	357000000	1371000000	0	0
	Infrastructure	Number of mobile phones per 100 people (set)	0.746562	34.491	175.873	151.864	0
		Number of fixed telephones per 100 persons (set)	11.2918	14.6983	19.8188	16.5661	0
		Correlation coefficient of liner shipping	5	5.17	9.30824	18.8533	11.6174
		Air transport cargo volume (10000 tons)	0.328	0.3	7.52854	2.54943	1.23696
		Passenger traffic by air (10000 persons)	600734	1000000	2.92871e+06	1430460	1186424
		Total kilometers of railway (10000 km)	0	0	0	0	0
	The labour force	The quantity of labor force (10000 persons)	1703417	1997897	2223544	2403360	2422000
	Level of urbanization	The proportion of urban population to the total population (%)	76.387	77.08	78.052	79.27	80.7
Lesotho			2000	2005	2010	2015	2019
	Electricity generation	The amount of electricity produced by each country (GWh)	290	0	701	109	540
	Market factor	FDI (100 million USD)	3.24039e+07	2.74414e+07	9.5073e+06	1.1322e+08	118
		GDP (million dollars)	8.87295e+08	1.68235e+09	2.36161e+09	2.51031e+09	2380
		GDP per capita (current US$)	436.488	842.813	1183.42	1219.18	1120
	Openness to the outside world	Total imports and exports as a percentage of GDP (%)	1.1597	1.22507	1.34569	1.1401	1.06303
	Agglomeration effect	Previous year FDI inflows (dollars)	2.20373e+07	5.56694e+07	9.13496e+07	9.44591e+07	129
	Infrastructure	Number of mobile phones per 100 people (set)	1.06257	12.5136	49.4817	103.94	0
		Number of fixed telephones per 100 persons (set)	1.09209	2.40287	1.93488	1.97035	0
		Correlation coefficient of liner shipping	0	0	0	0	0
		Air transport cargo volume (10000 tons)	0.1	0.1	0.1	0.1	0.1
		Passenger traffic by air (10000 persons)	1300	1300	1300	1300	1300
		Total kilometers of railway (10000 km)	0	0	0	0	0
	The labour force	The quantity of labor force (10000 persons)	897608	882524	879133	910554	974000
	Level of urbanization	The proportion of urban population to the total population (%)	19.548	22.249	24.798	26.908	29.0
Morocco			2000	2005	2010	2015	2019
	Electricity generation	The amount of electricity produced by each country (GWh)	13715	22456	22852	19105	35131
	Market factor	FDI (100 million USD)	2.2074e+08	1.61975e+09	1.24063e+09	3.25291e+09	1599
		GDP (million dollars)	3.88573e+10	6.2343e+10	9.32167e+10	1.0118e+11	119701
		GDP per capita (current US$)	1334.94	2018.03	2839.93	2875.26	3281
	Openness to the outside world	Total imports and exports as a percentage of GDP (%)	0.488094	0.512968	0.570198	0.597293	0.670003
	Agglomeration effect	Previous year FDI inflows (dollars)	8.26974e+08	8.93325e+08	1.97032e+09	3.52538e+09	3559
	Infrastructure	Number of mobile phones per 100 people (set)	8.13373	40.6914	98.8835	124.279	128
		Number of fixed telephones per 100 persons (set)	4.949	4.40365	11.5924	6.41125	5.6
		Correlation coefficient of liner shipping	9	8.68	48.8116	57.8287	63.6811
		Air transport cargo volume (10000 tons)	62.545	60.764	64.571	52.9136	77.9358
		Passenger traffic by air (10000 persons)	3671317	3492984	7144446	7043971	8667392
		Total kilometers of railway (10000 km)	1907	1907	2109	2109	2109
	The labour force	The quantity of labor force (10000 persons)	9681638	10670390	11518458	11807871	12067000
	Level of urbanization	The proportion of urban population to the total population (%)	53.335	55.174	58.018	60.809	63.5
Madagascar			2000	2005	2010	2015	2019
	Electricity generation	The amount of electricity produced by each country (GWh)	780	1035	1360	2681	2636
	Market factor	FDI (100 million USD)	8.29526e+07	5.04911e+07	9.12287e+08	3.28059e+08	227
		GDP (million dollars)	3.87767e+09	5.03929e+09	8.72994e+09	9.74424e+09	14105
		GDP per capita (current US$)	245.939	274.82	412.731	402.088	523
	Openness to the outside world	Total imports and exports as a percentage of GDP (%)	0.4954	0.508206	0.427609	0.497011	0.46643
	Agglomeration effect	Previous year FDI inflows (dollars)	5.83853e+07	5.29107e+07	1.29333e+09	5.55252e+08	353
	Infrastructure	Number of mobile phones per 100 people (set)	0.40017	2.78277	36.4592	44.127	0
		Number of fixed telephones per 100 persons (set)	0.348802	0.503721	0.67165	0.61333	0
		Correlation coefficient of liner shipping	5	6.83	7.91105	10.6658	9.30896
		Air transport cargo volume (10000 tons)	27.323	15.363	23.775	25.6203	15.0251
		Passenger traffic by air (10000 persons)	629409	574904	524296	458572	486425
		Total kilometers of railway (10000 km)	883	854	673	673	732
	The labour force	The quantity of labor force (10000 persons)	7485583	8782870	10638131	12238232	13851000
	Level of urbanization	The proportion of urban population to the total population (%)	27.121	28.814	31.938	35.193	38.5
Mali			2000	2005	2010	2015	2019
	Electricity generation	The amount of electricity produced by each country (GWh)	412	475	520	709	2893
	Market factor	FDI (100 million USD)	6.01818e+07	1.60218e+08	3.7157e+08	2.75415e+08	494
		GDP (million dollars)	2.95413e+09	6.24503e+09	1.06787e+10	1.30995e+10	17419
		GDP per capita (current US$)	269.871	488.828	709.582	751.17	886
	Openness to the outside world	Total imports and exports as a percentage of GDP (%)	0.457326	0.423537	0.507925	0.4975	0.478386
	Agglomeration effect	Previous year FDI inflows (dollars)	3.09875e+07	8.48406e+07	6.46609e+08	1.44023e+08	467
	Infrastructure	Number of mobile phones per 100 people (set)	0.0949897	5.96442	49.4399	130.163	0
		Number of fixed telephones per 100 persons (set)	0.358317	0.594136	0.761136	0.969139	0
		Correlation coefficient of liner shipping	0	0	0	0	0
		Air transport cargo volume (10000 tons)	12.273	7	8.32878	1	0.6
		Passenger traffic by air (10000 persons)	77273	40000	303692	30000	30000
		Total kilometers of railway (10000 km)	734	729	728	728	728
	The labour force	The quantity of labor force (10000 persons)	4098124	4793276	5617794	6450183	7335000
	Level of urbanization	The proportion of urban population to the total population (%)	28.356	32.06	35.999	39.991	43.9
Mozambique			2000	2005	2010	2015	2019
	Electricity generation	The amount of electricity produced by each country (GWh)	8849	13285	16666	1555	17439
	Market factor	FDI (100 million USD)	139200000	1.22414e+08	1.25845e+09	3.86835e+09	2212
		GDP (million dollars)	283.225	376.885	431.515	547.238	15195
		GDP per capita (current US$)	5.01647e+09	7.72385e+09	1.01542e+10	1.47984e+10	500
	Openness to the outside world	Total imports and exports as a percentage of GDP (%)	283.225	376.885	431.515	547.238	0.801119
	Agglomeration effect	Previous year FDI inflows (dollars)	381700000	4.75514e+08	9.301e+08	4.9988e+09	2703
	Infrastructure	Number of mobile phones per 100 people (set)	0.288309	7.33848	30.6999	74.458	0
		Number of fixed telephones per 100 persons (set)	0.483934	0.322008	0.374229	0.330197	0
		Correlation coefficient of liner shipping	6	6.71	10.3818	13.5596	11.135
		Air transport cargo volume (10000 tons)	7.164	4.928	6.14	4.86366	3.557
		Passenger traffic by air (10000 persons)	259568	346830	558192	676028	569211
		Total kilometers of railway (10000 km)	3114	3070	3116	3372	3372
	The labour force	The quantity of labor force (10000 persons)	8384985	9542141	10530335	11643166	13193000
	Level of urbanization	The proportion of urban population to the total population (%)	29.098	29.999	31.83	34.4	37.1
Mauritania			2000	2005	2010	2015	2019
	Electricity generation	The amount of electricity produced by each country (GWh)	234	250	818	2998	859
	Market factor	FDI (100 million USD)	40096000	8.11869e+08	1.30528e+08	5.01727e+08	885
		GDP (million dollars)	1.29365e+09	2.18445e+09	4.33779e+09	4.83255e+09	7600
		GDP per capita (current US$)	491.843	722.323	1241.43	1194.31	1679
	Openness to the outside world	Total imports and exports as a percentage of GDP (%)	0.62536	0.939827	0.924202	0.690526	0.767895
	Agglomeration effect	Previous year FDI inflows (dollars)	15119460	4.04102e+08	-3.07204e+06	5.0259e+08	773
	Infrastructure	Number of mobile phones per 100 people (set)	0.581701	24.655	79.4475	90.0695	104.1
		Number of fixed telephones per 100 persons (set)	0.721195	1.35573	2.04831	1.26768	1.4
		Correlation coefficient of liner shipping	5	5.99	7.66753	7.06765	7.10136
		Air transport cargo volume (10000 tons)	12.508	0.095	0.208133	0.15	0.15
		Passenger traffic by air (10000 persons)	185061	138595	524818	248158	418817
		Total kilometers of railway (10000 km)	0	717	728	728	728
	The labour force	The quantity of labor force (10000 persons)	755985	848344	954911	1109501	1248000
	Level of urbanization	The proportion of urban population to the total population (%)	38.091	42.111	46.588	51.089	55.3
Mauritus			2000	2005	2010	2015	2019
	Electricity generation	The amount of electricity produced by each country (GWh)	1777	2271	2690	29911	3319
	Market factor	FDI (100 million USD)	2.65641e+08	4.1777e+07	4.29958e+08	2.16455e+08	472
		GDP (million dollars)	4.66331e+09	6.48875e+09	1.00037e+10	1.16923e+10	14048
		GDP per capita (current US$)	3929.08	5282.91	8000.38	9260.45	11063
	Openness to the outside world	Total imports and exports as a percentage of GDP (%)	0.782705	0.816798	0.664456	0.637343	0.538867
	Agglomeration effect	Previous year FDI inflows (dollars)	4.93532e+07	1.38947e+07	2.56681e+08	4.55562e+08	372
	Infrastructure	Number of mobile phones per 100 people (set)	15.188	53.7501	95.4281	139.925	0
		Number of fixed telephones per 100 persons (set)	23.7005	29.2544	31.0668	30.1718	0
		Correlation coefficient of liner shipping	10	12.26	19.1849	24.272	28.6798
		Air transport cargo volume (10000 tons)	182.982	211.715	179.321	168.773	196.047
		Passenger traffic by air (10000 persons)	949085	1145737	1265458	1466527	1674395
		Total kilometers of railway (10000 km)	0	0	0	0	0
	The labour force	The quantity of labor force (10000 persons)	519737	544400	569253	603765	613000
	Level of urbanization	The proportion of urban population to the total population (%)	42.67	42.112	41.555	41	40.8
Malawi			2000	2005	2010	2015	2019
	Electricity generation	The amount of electricity produced by each country (GWh)	1226	1544	2020	2230	2871
	Market factor	FDI (100 million USD)	2.6e+07	1.39697e+08	9.701e+07	5.16093e+08	98
		GDP (million dollars)	1.74351e+09	3.65591e+09	6.95966e+09	6.37321e+09	8128
		GDP per capita (current US$)	156.386	289.555	478.669	380.597	436
	Openness to the outside world	Total imports and exports as a percentage of GDP (%)	0.52251	0.457889	0.465397	0.532228	0.433071
	Agglomeration effect	Previous year FDI inflows (dollars)	5.85282e+07	1.07811e+08	4.91309e+07	5.98088e+08	102
	Infrastructure	Number of mobile phones per 100 people (set)	0.439511	3.33569	21.4405	39.2152	47.8
		Number of fixed telephones per 100 persons (set)	0.416585	0.813594	1.04616	0.0863645	0.1
		Correlation coefficient of liner shipping	0	0	0	0	0
		Air transport cargo volume (10000 tons)	0.8	1.364	0.554163	0.00546755	0.0108797
		Passenger traffic by air (10000 persons)	115831	132275	91520.2	6011	10545
		Total kilometers of railway (10000 km)	710	710	797	790	790
	The labour force	The quantity of labor force (10000 persons)	4651890	5219611	6032434	7109712	8079000
	Level of urbanization	The proportion of urban population to the total population (%)	14.61	15.054	15.544	16.313	17.4
Namibia			2000	2005	2010	2015	2019
	Electricity generation	The amount of electricity produced by each country (GWh)	1414	1660	1488	531	1571
	Market factor	FDI (100 million USD)	1.96351e+08	3.92758e+08	2.87189e+08	8.81969e+08	-17
		GDP (million dollars)	3.83399e+09	7.12139e+09	1.12822e+10	1.16507e+10	12364
		GDP per capita (current US$)	2136.44	3674	5324.62	5032.89	4956
	Openness to the outside world	Total imports and exports as a percentage of GDP (%)	0.748567	0.652541	0.850544	1.00973	1.19241
	Agglomeration effect	Previous year FDI inflows (dollars)	5.11029e+07	2.23561e+08	8.29054e+08	4.45582e+08	157
	Infrastructure	Number of mobile phones per 100 people (set)	4.56934	23.157	92.0334	110.148	113.2
		Number of fixed telephones per 100 persons (set)	6.13941	7.171	7.41257	7.884	5.6
		Correlation coefficient of liner shipping	5	6.61	14.7294	18.0209	16.0159
		Air transport cargo volume (10000 tons)	76.007	57	0.484	30.3024	22.2069
		Passenger traffic by air (10000 persons)	247147	399280	485849	553322	623076
		Total kilometers of railway (10000 km)	2382	2409	2409	2466	2466
	The labour force	The quantity of labor force (10000 persons)	586985	671395	764105	884369	937000
	Level of urbanization	The proportion of urban population to the total population (%)	32.373	36.632	41.616	46.9	52.0
Niger			2000	2005	2010	2015	2019
	Electricity generation	The amount of electricity produced by each country (GWh)	190	195	291	31504	559
	Market factor	FDI (100 million USD)	1.57281e+07	4.97338e+07	7.9586e+08	5.29264e+08	593
		GDP (million dollars)	1.79837e+09	3.40513e+09	5.71866e+09	7.21767e+09	12928
		GDP per capita (current US$)	158.705	249.928	347.343	360.853	554
	Openness to the outside world	Total imports and exports as a percentage of GDP (%)	0.377007	0.420541	0.634064	0.424375	0.27367
	Agglomeration effect	Previous year FDI inflows (dollars)	1.60527e+06	2.44113e+07	6.33819e+08	8.22967e+08	466
	Infrastructure	Number of mobile phones per 100 people (set)	0.018144	2.377	22.2827	44.7913	0
		Number of fixed telephones per 100 persons (set)	0.176419	0.175816	0.506456	0.549954	0
		Correlation coefficient of liner shipping	0	0	0	0	0
		Air transport cargo volume (10000 tons)	12.273	5	5	3	3
		Passenger traffic by air (10000 persons)	77273	40000	100000	15243	14713
		Total kilometers of railway (10000 km)	0	0	0	0	0
	The labour force	The quantity of labor force (10000 persons)	4649905	5492042	6514630	7865968	8423000
	Level of urbanization	The proportion of urban population to the total population (%)	16.186	16.242	16.221	16.247	16.6
Nigeria			2000	2005	2010	2015	2019
	Electricity generation	The amount of electricity produced by each country (GWh)	14727	20468	26121	533	32380
	Market factor	FDI (100 million USD)	1.14017e+09	4.98253e+09	6.02623e+09	3.13732e+09	3299
		GDP (million dollars)	6.94488e+10	1.76134e+11	3.6336e+11	4.94583e+11	448120
		GDP per capita (current US$)	567.931	1268.38	2292.45	2730.43	2229
	Openness to the outside world	Total imports and exports as a percentage of GDP (%)	0.427596	0.404357	0.352915	0.191911	0.261234
	Agglomeration effect	Previous year FDI inflows (dollars)	1.00492e+09	1.87406e+09	8.55474e+09	4.69383e+09	6401
	Infrastructure	Number of mobile phones per 100 people (set)	0.0245331	13.3849	55.0764	83.2683	0
		Number of fixed telephones per 100 persons (set)	0.452532	0.880897	0.662597	0.103322	0
		Correlation coefficient of liner shipping	12	12.79	22.287	25.3396	22.5908
		Air transport cargo volume (10000 tons)	8.824	10.029	7	24.802	22.0015
		Passenger traffic by air (10000 persons)	507396	747648	4197375	4613169	4789878
		Total kilometers of railway (10000 km)	3557	3528	3528	3528	3557
	The labour force	The quantity of labor force (10000 persons)	37993680	42828205	48753690	55790869	59873000
	Level of urbanization	The proportion of urban population to the total population (%)	34.84	39.074	43.48	47.838	52.0
Rwanda			2000	2005	2010	2015	2019
	Electricity generation	The amount of electricity produced by each country (GWh)	113	135	283	30	562
	Market factor	FDI (100 million USD)	8.31904e+06	10500000	2.50505e+08	2.23335e+08	420
		GDP (million dollars)	1.81394e+09	2.68513e+09	5.78315e+09	8.27761e+09	10354
		GDP per capita (current US$)	228.638	303.741	576.049	728.082	820
	Openness to the outside world	Total imports and exports as a percentage of GDP (%)	0.144988	0.221963	0.298799	0.370155	0.406123
	Agglomeration effect	Previous year FDI inflows (dollars)	1740000	7700000	118670000	3.14742e+08	382
	Infrastructure	Number of mobile phones per 100 people (set)	0.491575	2.52231	35.3486	77.0478	76.5
		Number of fixed telephones per 100 persons (set)	0.221436	0.266973	0.395086	0.149379	0.1
		Correlation coefficient of liner shipping	0	0	0	0	0
		Air transport cargo volume (10000 tons)	2	2	3.26919	21	21
		Passenger traffic by air (10000 persons)	100000	120000	188221	544541	1.03196e+06
		Total kilometers of railway (10000 km)	0	0	0	0	0
	The labour force	The quantity of labor force (10000 persons)	3780473	4314973	4976024	5682848	6363000
	Level of urbanization	The proportion of urban population to the total population (%)	14.926	16.912	16.934	17.004	17.4
Sudan			2000	2005	2010	2015	2019
	Electricity generation	The amount of electricity produced by each country (GWh)	2450	4124	7842	886	17328
	Market factor	FDI (100 million USD)	392200000	1.56169e+09	2.06373e+09	1.72852e+09	825
		GDP (million dollars)	1.22574e+10	2.65245e+10	8.13615e+10	1.09116e+11	36535
		GDP per capita (current US$)	366.173	689.21	1489.88	2486.75	751
	Openness to the outside world	Total imports and exports as a percentage of GDP (%)	0.27412	0.436615	0.263626	0.116188	0.391323
	Agglomeration effect	Previous year FDI inflows (dollars)	370800000	1511070000	1.7263e+09	1.25232e+09	1136
	Infrastructure	Number of mobile phones per 100 people (set)	0.0687092	4.74969	52.3758	71.8159	77.1
		Number of fixed telephones per 100 persons (set)	1.15543	1.48108	1.57761	0.305771	0.3
		Correlation coefficient of liner shipping	10	10	10	12.8806	18.8406
		Air transport cargo volume (10000 tons)	36.505	43.118	14.6382	7.44532	5.68834
		Passenger traffic by air (10000 persons)	414179	510977	580325	496177	557792
		Total kilometers of railway (10000 km)	4599	4578	4708	4313	4313
	The labour force	The quantity of labor force (10000 persons)	10271536	11686777	13300173	15245267	12411000
	Level of urbanization	The proportion of urban population to the total population (%)	29.533	29.704	29.802	30.645	35.3
Senegal			2000	2005	2010	2015	2019
	Electricity generation	The amount of electricity produced by each country (GWh)	1671	2595	2368	441	5031
	Market factor	FDI (100 million USD)	8.14409e+07	1.67877e+08	2.71828e+08	4.09002e+08	983
		GDP (million dollars)	5.92424e+09	1.10228e+10	1.62151e+10	1.77677e+10	23579
		GDP per capita (current US$)	604.654	993.932	1278.98	1218.76	1446
	Openness to the outside world	Total imports and exports as a percentage of GDP (%)	0.411698	0.460499	0.428182	0.461905	0.546164
	Agglomeration effect	Previous year FDI inflows (dollars)	1.61687e+08	1.37583e+08	3.31474e+08	4.03098e+08	848
	Infrastructure	Number of mobile phones per 100 people (set)	2.55417	15.6004	65.8118	102.614	109.7
		Number of fixed telephones per 100 persons (set)	2.10138	2.40405	2.69643	2.05933	1.3
		Correlation coefficient of liner shipping	10	10.09	14.7638	15.5238	17.1765
		Air transport cargo volume (10000 tons)	12.273	5	3.3	3.09552	0.0416509
		Passenger traffic by air (10000 persons)	97525	449682	391400	115355	21038
		Total kilometers of railway (10000 km)	906	906		1300	1300
	The labour force	The quantity of labor force (10000 persons)	2771181	3177988	3497193	3809327	4256000
	Level of urbanization	The proportion of urban population to the total population (%)	40.32	41.714	43.773	45.862	48.1
Sierra Leone			2000	2005	2010	2015	2019
	Electricity generation	The amount of electricity produced by each country (GWh)	95	84	171	394	452
	Market factor	FDI (100 million USD)	3.90008e+07	9.07317e+07	2.38404e+08	2.52436e+08	368
		GDP (million dollars)	6.35874e+08	1.65049e+09	2.57803e+09	4.21872e+09	4119
		GDP per capita (current US$)	138.699	292.349	401.835	588.228	527
	Openness to the outside world	Total imports and exports as a percentage of GDP (%)	0.254767	0.304757	0.43095	0.484033	1.54576
	Agglomeration effect	Previous year FDI inflows (dollars)	533202	6.11533e+07	1.1043e+08	3.7509e+08	218
	Infrastructure	Number of mobile phones per 100 people (set)	0.260439	0	31.1738	78.8771	86.1
		Number of fixed telephones per 100 persons (set)	0.413997	0.492417	0.218217	0.237036	0
		Correlation coefficient of liner shipping	5	6.5	5.74029	10.3994	8.17112
		Air transport cargo volume (10000 tons)	9	8.06	7.5	7	7
		Passenger traffic by air (10000 persons)	19009	16743	21784	21784	21784
		Total kilometers of railway (10000 km)	0	0	0	0	0
	The labour force	The quantity of labor force (10000 persons)	1646746	2065742	2235774	2428543	2681000
	Level of urbanization	The proportion of urban population to the total population (%)	35.626	36.919	38.856	40.829	42.9
Somalia			2000	2005	2010	2015	2019
	Electricity generation	The amount of electricity produced by each country (GWh)	250	290	327	249656	432
	Market factor	FDI (100 million USD)	270000	24000000	112000000	303000000	447
		GDP (million dollars)	2050000000	2320000000	2252206121	6669000749	4942
		GDP per capita (current US$)	231.057	222.076	187	483	0
	Openness to the outside world	Total imports and exports as a percentage of GDP (%)	0.2439	0.33556	0.53856	0.511283	0
	Agglomeration effect	Previous year FDI inflows (dollars)	-810000	-4790000	108000000	261000000	408
	Infrastructure	Number of mobile phones per 100 people (set)	0.901687	4.78613	5.38199	42.2984	0
		Number of fixed telephones per 100 persons (set)	0.281777	0.957225	0.830297	0.36964	0
		Correlation coefficient of liner shipping	3	1.28	5.00731	7.00304	8.96391
		Air transport cargo volume (10000 tons)	3	2	1.521	1.364	1.364
		Passenger traffic by air (10000 persons)	46100	70000	163813	251652	4486
		Total kilometers of railway (10000 km)	0	0	0	0	0
	The labour force	The quantity of labor force (10000 persons)	2231556	2538575	2871727	3364995	3925000
	Level of urbanization	The proportion of urban population to the total population (%)	33.247	36.311	39.31	43.245	46.1
Sao Tome and Principe			2000	2005	2010	2015	2019
	Electricity generation	The amount of electricity produced by each country (GWh)	18	19	57	3907	100
	Market factor	FDI (100 million USD)	3800000	15664000	50600000	2.79241e+07	57
		GDP (million dollars)	77000000	1.36451e+08	1.97454e+08	3.18266e+08	476
		GDP per capita (current US$)	541.255	866.507	1094.71	1595.86	2213
	Openness to the outside world	Total imports and exports as a percentage of GDP (%)	0.487233	0.417733	0.62293	0.48073	0.327731
	Agglomeration effect	Previous year FDI inflows (dollars)	3000000	3501000	15500000	2.649e+07	31
	Infrastructure	Number of mobile phones per 100 people (set)	0	7.59056	56.9548	92.7489	77.1
		Number of fixed telephones per 100 persons (set)	3.24331	4.51636	4.32664	3.22967	2.2
		Correlation coefficient of liner shipping	1	1.28	4.18082	7.327	6.32963
		Air transport cargo volume (10000 tons)	0.051	0.062	0.069	0.069	0.069
		Passenger traffic by air (10000 persons)	35054	43282	50716	50716	50716
		Total kilometers of railway (10000 km)	0	0	0	0	0
	The labour force	The quantity of labor force (10000 persons)	44726	50294	59936	67311	72000
	Level of urbanization	The proportion of urban population to the total population (%)	53.424	59.165	64.952	70.174	74.4
Swaziland/Eswatini			2000	2005	2010	2015	2019
	Electricity generation	The amount of electricity produced by each country (GWh)	470	408	561	10437	860
	Market factor	FDI (100 million USD)	9.0658e+07	-4.58503e+07	1.3566e+08	3.14981e+07	130
		GDP (million dollars)	1.7381e+09	3.17813e+09	4.43878e+09	4.02028e+09	4656
		GDP per capita (current US$)	1728.71	3083.83	4168.51	3641.41	4056
	Openness to the outside world	Total imports and exports as a percentage of GDP (%)	1.12537	1.11072	0.84708	0.801935	0.318514
	Agglomeration effect	Previous year FDI inflows (dollars)	9.82705e+07	6.9582e+07	6.57059e+07	2.57826e+07	36
	Infrastructure	Number of mobile phones per 100 people (set)	3.28216	19.4066	68.1609	85.2321	0
		Number of fixed telephones per 100 persons (set)	3.16858	4.27827	4.97409	3.89477	0
		Correlation coefficient of liner shipping	0	0	0	0	0
		Air transport cargo volume (10000 tons)	0.257	0.2	0.2	0.2	0.2
		Passenger traffic by air (10000 persons)	89791	89791	89791	89791	89791
		Total kilometers of railway (10000 km)	300	300	300	300	370
	The labour force	The quantity of labor force (10000 persons)	280658	296930	318774	349361	375000
	Level of urbanization	The proportion of urban population to the total population (%)	22.686	22.038	22.48	23.3	24.2
Seychelles			2000	2005	2010	2015	2019
	Electricity generation	The amount of electricity produced by each country (GWh)	188	231	301	352	499
	Market factor	FDI (100 million USD)	2.4327e+07	8.07297e+07	159795375	1.05894e+08	126
		GDP (million dollars)	6.1488e+08	9.19103e+08	9.69937e+08	1.3775e+09	1702
		GDP per capita (current US$)	7578.85	11092.5	10804.7	14745.3	17406
	Openness to the outside world	Total imports and exports as a percentage of GDP (%)	0.871715	1.10434	1.4269	1.02069	3.98766
	Agglomeration effect	Previous year FDI inflows (dollars)	5.52167e+07	3.80149e+07	1.68252e+08	1.08355e+08	120
	Infrastructure	Number of mobile phones per 100 people (set)	32.0522	66.3365	128.843	156.082	198.2
		Number of fixed telephones per 100 persons (set)	25.4593	24.1449	24.1552	22.4694	20.6
		Correlation coefficient of liner shipping	4	4.93	6.32177	9.01663	8.15611
		Air transport cargo volume (10000 tons)	19.883	25.812	36.289	19.235	29.345
		Passenger traffic by air (10000 persons)	393835	498836	412714	497496	633518
		Total kilometers of railway (10000 km)	0	0	0	0	0
	The labour force	The quantity of labor force (10000 persons)	51707	56389	62493	64977	50000
	Level of urbanization	The proportion of urban population to the total population (%)	50.433	51.67	53.336	55.4	57.5
Chad			2000	2005	2010	2015	2019
	Electricity generation	The amount of electricity produced by each country (GWh)	92	100	200	290	309
	Market factor	FDI (100 million USD)	1.15172e+08	-9.93425e+07	313000000	5.59642e+08	567
		GDP (million dollars)	1.38506e+09	6.64666e+09	1.06577e+10	1.0946e+10	10523
		GDP per capita (current US$)	165.763	658.305	891.699	775.708	660
	Openness to the outside world	Total imports and exports as a percentage of GDP (%)	0.360996	0.60647	0.562973	0.53901	0
	Agglomeration effect	Previous year FDI inflows (dollars)	2.4525e+07	4.66793e+08	374900000	-6.75546e+08	461
	Infrastructure	Number of mobile phones per 100 people (set)	0.0658237	2.0799	24.0568	38.7344	48.1
		Number of fixed telephones per 100 persons (set)	0.122803	0.128756	0.428601	0.120679	0
		Correlation coefficient of liner shipping	0	0	0	0	0
		Air transport cargo volume (10000 tons)	1.2	0.92	0.778	0.472	0.4
		Passenger traffic by air (10000 persons)	77273	46364	48519.2	28332	28332
		Total kilometers of railway (10000 km)	0	0	0	0	0
	The labour force	The quantity of labor force (10000 persons)	3082100	3684687	4380291	5246305	5996000
	Level of urbanization	The proportion of urban population to the total population (%)	21.637	21.801	21.985	22.515	23.5
Togo			2000	2005	2010	2015	2019
	Electricity generation	The amount of electricity produced by each country (GWh)	275	189	130	104	521
	Market factor	FDI (100 million USD)	5.26871e+07	9.59654e+07	1.24942e+08	2.57756e+08	133
		GDP (million dollars)	1.48819e+09	2.28058e+09	3.42602e+09	4.17919e+09	5460
		GDP per capita (current US$)	302.206	406.401	533.509	570.681	675
	Openness to the outside world	Total imports and exports as a percentage of GDP (%)	0.621562	0.754195	0.776119	0.800874	0.516117
	Agglomeration effect	Previous year FDI inflows (dollars)	1.50892e+07	7.99677e+07	4.63045e+07	5.40203e+07	-183
	Infrastructure	Number of mobile phones per 100 people (set)	1.01535	7.72742	40.5234	66.2993	77.2
		Number of fixed telephones per 100 persons (set)	0.86839	1.11965	0.934506	0.719498	0.5
		Correlation coefficient of liner shipping	8	10.62	16.5541	22.4782	29.1517
		Air transport cargo volume (10000 tons)	12.273	15	53.2412	7.39691	8.56583
		Passenger traffic by air (10000 persons)	77273	5000	48519.2	48000	58000
		Total kilometers of railway (10000 km)	568	568	568	593	593
	The labour force	The quantity of labor force (10000 persons)	2247544	2587769	2889078	3303568	3700000
	Level of urbanization	The proportion of urban population to the total population (%)	32.907	35.185	37.533	40.1	42.8
Tunisia			2000	2005	2010	2015	2019
	Electricity generation	The amount of electricity produced by each country (GWh)	10095	13007	16096	19286	20694
	Market factor	FDI (100 million USD)	7.5072e+08	7.12715e+08	1.3345e+09	9.70522e+08	845
		GDP (million dollars)	2.14732e+10	3.2273e+10	4.40509e+10	4.31525e+10	38796
		GDP per capita (current US$)	2211.83	3193.21	4141.98	3859.81	3316
	Openness to the outside world	Total imports and exports as a percentage of GDP (%)	0.671395	0.733461	0.877212	0.794716	0.94069
	Agglomeration effect	Previous year FDI inflows (dollars)	3.4732e+08	5.92148e+08	1.52524e+09	1.02475e+09	1036
	Infrastructure	Number of mobile phones per 100 people (set)	1.22745	56.2071	104.504	130.554	126.3
		Number of fixed telephones per 100 persons (set)	9.83824	12.4419	12.1256	8.44049	12.4
		Correlation coefficient of liner shipping	7	7.62	10.3138	9.17713	8.66286
		Air transport cargo volume (10000 tons)	20.818	18.048	14.6402	10.3542	12.124
		Passenger traffic by air (10000 persons)	1907876	1996699	2739634	3496190	3963968
		Total kilometers of railway (10000 km)	2152	1956	2165	2244	2165
	The labour force	The quantity of labor force (10000 persons)	3222236	3398005	3804601	4000849	4087000
	Level of urbanization	The proportion of urban population to the total population (%)	63.432	65.237	66.657	68.056	69.6
Tanzania			2000	2005	2010	2015	2019
	Electricity generation	The amount of electricity produced by each country (GWh)	2479	3035	4440	6292	8067
	Market factor	FDI (100 million USD)	4.63401e+08	9.35521e+08	1813200000	1.60458e+09	1112
		GDP (million dollars)	1.3376e+10	1.8399e+10	3.20142e+10	4.73786e+10	60810
		GDP per capita (current US$)	410.952	492.631	743.404	947.933	1078
	Openness to the outside world	Total imports and exports as a percentage of GDP (%)	0.16881	0.269905	0.37249	0.33093	0.230916
	Agglomeration effect	Previous year FDI inflows (dollars)	5.16701e+08	4.4254e+08	952630000	1.41609e+09	1056
	Infrastructure	Number of mobile phones per 100 people (set)	0.329913	7.70865	47.3179	77.0466	82.2
		Number of fixed telephones per 100 persons (set)	0.518195	0.401453	0.393517	0.277412	0.1
		Correlation coefficient of liner shipping	8	8.59	13.721	12.7639	13.8485
		Air transport cargo volume (10000 tons)	3.449	1.853	1.24925	2.21388	0.281228
		Passenger traffic by air (10000 persons)	193069	257223	750421	1312807	1221678
		Total kilometers of railway (10000 km)	4582	3690	2707	2707	2701
	The labour force	The quantity of labor force (10000 persons)	16091990	18730033	21104256	23750698	27170000
	Level of urbanization	The proportion of urban population to the total population (%)	22.309	24.845	28.114	31.617	35.2
Uganda			2000	2005	2010	2015	2019
	Electricity generation	The amount of electricity produced by each country (GWh)	1582	1836	2107	3283	4318
	Market factor	FDI (100 million USD)	160700000	3.79808e+08	5.43873e+08	7.37652e+08	1266
		GDP (million dollars)	6.19325e+09	9.01383e+09	2.01865e+10	2.71027e+10	34753
		GDP per capita (current US$)	261.869	325.59	622.499	709.021	784
	Openness to the outside world	Total imports and exports as a percentage of GDP (%)	0.313083	0.318067	0.311248	0.28761	0.324001
	Agglomeration effect	Previous year FDI inflows (dollars)	140200000	2.95416e+08	8.41571e+08	1.05856e+09	1055
	Infrastructure	Number of mobile phones per 100 people (set)	0.536626	4.75102	39.559	52.8974	0
		Number of fixed telephones per 100 persons (set)	0.260793	0.316107	1.00873	0.860189	0
		Correlation coefficient of liner shipping	0	0	0	0	0
		Air transport cargo volume (10000 tons)	20.653	28.55	0.735263	0.023472	0.023
		Passenger traffic by air (10000 persons)	39379	49368	154909	41812	14958
		Total kilometers of railway (10000 km)	259	1244	1250	1700	1700
	The labour force	The quantity of labor force (10000 persons)	8335126	160700000	11695833	14119007	16659000
	Level of urbanization	The proportion of urban population to the total population (%)	14.786	16.96	19.383	22.06	25.0
South Africa			2000	2005	2010	2015	2019
	Electricity generation	The amount of electricity produced by each country (GWh)	210670	244920	259601	352	272102
	Market factor	FDI (100 million USD)	9.68831e+08	6.5221e+09	3.69327e+09	1.52114e+09	4624
		GDP (million dollars)	1.36361e+11	2.57772e+11	3.75348e+11	3.17416e+11	351354
		GDP per capita (current US$)	3032.43	5383.63	7328.59	5730.93	5997
	Openness to the outside world	Total imports and exports as a percentage of GDP (%)	0.437646	0.44198	0.501353	0.584458	0
	Agglomeration effect	Previous year FDI inflows (dollars)	1.50333e+09	7.01422e+08	7.62449e+09	5.79166e+09	5450
	Infrastructure	Number of mobile phones per 100 people (set)	18.5444	70.9263	98.3502	158.883	165.6
		Number of fixed telephones per 100 persons (set)	11.034	10.2254	9.491	7.45861	3.5
		Correlation coefficient of liner shipping	20	25.83	36.7884	37.4883	37.8481
		Air transport cargo volume (10000 tons)	687.569	923.383	1025.56	892.734	833.348
		Passenger traffic by air (10000 persons)	8000757	11844657	15781210	18882898	20821044
		Total kilometers of railway (10000 km)	22657	20047	22100	20953	20953
	The labour force	The quantity of labor force (10000 persons)	16686737	18031191	18860443	21402228	23300000
	Level of urbanization	The proportion of urban population to the total population (%)	56.891	59.536	62.218	64.828	67.4
Zambia			2000	2005	2010	2015	2019
	Electricity generation	The amount of electricity produced by each country (GWh)	7798	8938	11307	13442	14560
	Market factor	FDI (100 million USD)	121700000	356940000	1729300000	1.58267e+09	753
		GDP (million dollars)	3.60068e+09	8.33187e+09	2.02656e+10	2.11544e+10	23310
		GDP per capita (current US$)	345.69	702.741	1489.46	1332.19	1305
	Openness to the outside world	Total imports and exports as a percentage of GDP (%)	0.494351	0.524252	0.617846	0.687422	0.611111
	Agglomeration effect	Previous year FDI inflows (dollars)	162000000	364040000	694800000	1507800000	408
	Infrastructure	Number of mobile phones per 100 people (set)	0.949055	8.00893	40.0338	72.7846	96.4
		Number of fixed telephones per 100 persons (set)	0.799985	0.79844	0.870117	0.731547	0.5
		Correlation coefficient of liner shipping	0	0	0	0	0
		Air transport cargo volume (10000 tons)	0.457	0.02	0	79.3821	81.5576
		Passenger traffic by air (10000 persons)	89628	53880	260502	203617	154573
		Total kilometers of railway (10000 km)	1273	1273	1273	1273	1248
	The labour force	The quantity of labor force (10000 persons)	4431452	4997107	5488103	6429078	7402000
	Level of urbanization	The proportion of urban population to the total population (%)	34.802	36.911	39.355	41.907	44.6
Zimbabwe			2000	2005	2010	2015	2019
	Electricity generation	The amount of electricity produced by each country (GWh)	6995	10269	8091	9585	8073
	Market factor	FDI (100 million USD)	23200000	102800000	1.22587e+08	399200000	280
		GDP (million dollars)	6689957600	5755215200	12041655200	19963120600	21818
		GDP per capita (current US$)	563.058	476.555	948.332	1445.07	1490
	Openness to the outside world	Total imports and exports as a percentage of GDP (%)	0.566222	0.729773	0.581232	0.363069	0.415574
	Agglomeration effect	Previous year FDI inflows (dollars)	59000000	8700000	105000000	472800000	745
	Infrastructure	Number of mobile phones per 100 people (set)	2.24249	5.35834	60.6408	92.3471	90.1
		Number of fixed telephones per 100 persons (set)	2.09907	2.71597	2.98479	2.41557	1.8
		Correlation coefficient of liner shipping	0	0	0	0	0
		Air transport cargo volume (10000 tons)	162.987	22.252	25.1389	0.796107	0.665035
		Passenger traffic by air (10000 persons)	607976	243022	258828	370165	282539
		Total kilometers of railway (10000 km)	2759	3077	2583	4300	4300
	The labour force	The quantity of labor force (10000 persons)	5462965	5835195	6125707	6603775	7039000
	Level of urbanization	The proportion of urban population to the total population (%)	33.758	34.11	33.196	32.385	32.2

## Sheet: Table
					Table 1. Electricity generation and economic scale in high-value African countries								Table 2. The factors affecting location choice of economic scale in Africa
	Country	2000				2019						Impact factors	Representative indicators	References
		Electricity generation		Economic scale (GDP)		Electricity generation		Economic scale (GDP)				Electricity generation	The amount of electricity produced by each country (GWh)	Obser’ Eve [1]
		Rank	Ratio/%	Rank	Ratio/%	Rank	Ratio/%	Rank	Ratio/%					Keho Y [2]
	South Africa	1	48.5	1	22.55	1	31.09	2	14.46					Balachandra P [3]
	Egypt	2	16.19	2	16.61	2	23.01	3	12.44			Foreign Investment	FDI (100 million USD)	Wenhao W[42]
	Algeria	3	5.85	3	9.29	3	9.17	4	7.04					Puman O [43]
	Libya	4	3.57	5	6.48	4	4.52	13	1.68			Openness to the outside world	Total imports and exports as a percentage of GDP (%)	Jayanthakumaran K [44]
	Morocco	6	3.16	6	6.28	5	4.01	5	4.92			Infrastructure	Number of mobile phones per 100 people (set)	Irem B [45]
	Nigeria	5	3.39	4	7.87	6	3.7	1	18.44				Number of fixed telephones per 100 persons (set)
	Total	——	80.66	——	69.08	——	75.5	——	58.98				Correlation coefficient of liner shipping
													Air transport cargo volume (10000 tons)
													Passenger traffic by air (10000 persons)
													Total kilometers of railway (10000 km)
												The labor force	The quantity of labor force (10000 persons)	Liyuan S [46]
														Douglas G [47]
												Level of urbanization	The proportion of urban population to the total population (%)	Tao H [48]

## Sheet: Figure
							Fig 1. Spatial distribution change of electricity generation in Africa (2000-2019)
								Fig 2．Spatial distribution change of economic scale in Africa (2000- 2019)
							Fig 3. Linear correlation between electricity generation and economic scale in Africa
								Fig 4. The migration trajectories of gravity centers of GDP and electricity generation
									Fig 5. The changes of the spatial overlapping and consistency index between GDP gravity centers and electricity generation gravity centers in Africa
								Fig 6. The spatial pattern of ranking for grey correlation degree between electricity generation and economic scale in Africa
